# Supplementary material for: SlUPA-like, a bHLH Transcription Factor in Tomato (Solanum lycopersicum), Serves as the Crosstalk of GA, JA and BR
Source: Int J Mol Sci. 2024 Dec 14;25(24):13419. doi: 10.3390/ijms252413419 (PMC11677128; doi:10.3390/ijms252413419)
Supplement: Supplementary file 1 [file ijms-25-13419-s001.zip]

Archive with 1 entries (1 files):
- ijms-3331999-supplementary.pdf
